# Supplementary material for: A study of ticks and tick-borne livestock pathogens in Pakistan
Source: PLoS Negl Trop Dis. 2017 Jun 26;11(6):e0005681. doi: 10.1371/journal.pntd.0005681 (PMC5501686; doi:10.1371/journal.pntd.0005681)
Supplement: S1 Table — (XLSX) [file pntd.0005681.s002.xlsx]

## Sheet: Sheet1
Supplementary Table S1: Tick species diversity in Pakistan
Geographical region	Tick species	Male	Female	Larva	Nymph	total	Host
Punjab (Nov ,2011)	Hyalomma anatolicum	64	63	0	0	127	C,B,H,D,Cm,S,G
	Argas percicus	31	31	32	13	107	Poulty
	Hylaomma dromedarii	33	17	0	1	51	C,Cm,G
	Rhipicephalus (Boophilus) microplus	3	4	0	1	8	C
	Rhipicephalus sanguineus	8	4	0	1	13	Cat and Dog
Subtotal		139	119	32	16	306
Sindh (Dec, 2012)	Rhipicephalus (Boophilus) microplus	26	27	0	1	54	C,S,G,B
	Hyalomma anatolicum	141	62	0	4	207	C,S,G,B
	Argas persicus	3	3	0	0	6	S
	Hyalomma dromedarii	1	0	0	0	1	C
Subtotal		171	92	0	5	268
Baluchistan (July 2011)	Hyalomma anatolicum	31	28	0	2	61	C,B, G, S
	Hylaomma dromedarii	12	20	0	0	32	C,B,Cm,S
	Rhipicephalus microplus	1	20	0	0	21	C, B, Cm
	Hyalomma turanicum	16	9	0	0	25	C
	Rhipicephalus sanguineus	0	1	0	0	1	B
	Hyalomma scupense	0	0	0	14	14	C,Cm,B,G,S
	Hyalomma hussaini	1	2	0	0	3	S
	Rhipicephalus (Boophilus) annulatus	0	3	0	0	3	Cm
Subtotal		61	83	0	16	160
KPK (July, 2013)	Hameaphysalis montomeryi	9	29	0	0	38	S,G
	Rhipicephalus haemaphysaloides	19	23	0	0	42	S,G, B
	Rhipicephalus turanicus	0	1	0	0	1	G
Subtotal		28	53	0	0	81
Gilgit-Balistan (July 2013)	Hyalomma scupense	21	9	0	0	30	C,G
	Hyalomma anatolicum	1	4	0	0	5	C,G
	Rhipicephalus sanguineus	1	0	0	0	1	C
	Haemaphysalis montgomeryi	4	5	0	0	9	S,G
	Rhipicephalus hamaphysaloides	9	5	0	0	14	S,G,B
	Rhipicephalus turanicus	3	19	0	0	22	C,G
Subtotal		39	42	0	0	81
AJK (April, 2012)	Rhipicephalus (Boophilus) microplus	33	263	1	36	333	C,G,S, B
	Haemaphysalis bispinosa	96	500	24	233	853	C,G,S, B
	Haemaphysalis montgomeryi	224	370	0	0	594	C,G,S, B
	Hyalomma anatolicum	392	391	0	20	803	C,G,S, B
	Haemaphysalis cornupunctata	23	60	0	0	83	C,G,S, B
	Haemphysalis kashmirensis	26	12	0	0	38	C,G,S, B
	Rhipicephalus turanicus	29	37	0	0	66	C,G,S, B
	Hyalomma scupense		0	0	37	37	c,G,B
	Hyalomma isaaci	47	20	0	0	67	C,G, S, B
	Hyalomma kumari	2	2	0	0	4	C,G, B
	Hyalomma turanicum	1	0	0	0	1	C
	Rhipicephalus haemaphysaloides	0	1	0	0	1	G
	Haemaphysalis sulcata	9	4	0	0	13	C,G,B
	Hyalomma dromedarii	5	1	0	0	6	C,B
	Ornithodorus tholozani	5	16	0	50	71	C,G,S, B
subtotal		892	1677	25	376	2970
Total		1330	2066	57	413	3866
