# Supplementary material for: A study of ticks and tick-borne livestock pathogens in Pakistan
Source: PLoS Negl Trop Dis. 2017 Jun 26;11(6):e0005681. doi: 10.1371/journal.pntd.0005681 (PMC5501686; doi:10.1371/journal.pntd.0005681)
Supplement: S2 Table — (XLSX) [file pntd.0005681.s003.xlsx]

## Sheet: Sheet1
	Sample collection and processing information
	Ticks (vial no.)	Host	Place	Collection Date	gDNA Conc (ng/μl)	260/280	260/230		pooled samples Conc (ng/μl)	260/280	260/230
	R. microplus
	460t1	Cow	Mora Patti, Mirpur	2012-03-31	157	1.49	1.32
	460t1	Cow	Mora Patti, Mirpur	2012-03-31	87.1	1.42	1.36
Group 1	173t1	Cow	Nar Sher Ali, Bgah	2012-04-02	931.7	1.52	1.4		363.9	1.69	1.25
	173t2	Cow	Nar Sher Ali, Bgah	2012-04-02	5.2	1.48	1.29
	391t1	Cow	Hadama, Patehka	2012-04-01	470.1	1.62	1.48
	391t2	Cow	Hadama, Patehka	2012-04-01	588.9	1.69	1.5
	268t1	Cow	Barnala, Bhimber	2012-04-03	404.1	1.55	1.37
	268t1	Cow	Barnala, Bhimber	2012-04-03	288.9	1.54	1.4
	R. turanicus
	451t1	Goat	Bela Mohd. Nagar, Mirpur	2012-04-02	16	1.5	1.28
Group 2	451t2	Goat	Bela Mohd. Nagar, Mirpur	2012-04-02	31.1	1.52	1.39
	450t1	Goat	Gorsian, Mirpur	2012-04-02	408.4	1.68	1.46		169.9	2.05	1.52
	450t2	Goat	Gorsian, Mirpur	2012-04-02	193.2	1.6	1.38
	Haemaphysalis cornupunctata
Group 3	22t1	Sheep	Palhotar, Muzaffarabad	2012-04-02	167.7	1.48	1.29		141.5	1.15	0.98
	22t2	Sheep	Palhotar, Muzaffarabad	2012-04-02	109.8	1.36	1.28
Group 4	180t1	Goat	Nar Sher Ali, Bgah	2012-04-02	188.2	1.52	1.32
	180t2	Goat	Nar Sher Ali, Bgah	2012-04-02	82.2	1.5	1.3		136.3	1.7	1.12
	Haemaphysalis kashmerensis
Group 5	192t1	Goat	Neelum, Neelum	2012-04-02	12.6	1.56	1.28
	192t2	Goat	Neelum, Neelum	2012-04-02	17.5	1.62	1.32		18.3	2.1	1.16
	Ticks (vial no.)	Host	Place	Collection Date	Conc(ng/μl)	260/280	260/230		pooled samples Conc (ng/μl)
	Haemaphysalis montgomeryi
	400t1	Goat	Sari Dara, Muzaffarabad	2012-04-04	128.2	1.52	1.38
Group 6	400t1	Goat	Sari Dara, Muzaffarabad	2012-04-04	10.5	1.42	1.34
	217t1	Goat	Bagsar, Hattian	2012-04-01	12.5	1.62	1.36		25	1.9	1.53
	217t2	Goat	Bagsar, Hattian	2012-04-01	7.5	1.65	1.4
	212t1	Goat	Garthan, Muzaffarabad	2012-04-04	24.3	1.48	1.25
	212t2	Goat	Garthan, Muzaffarabad	2012-04-04	10.7	1.52	1.3
	13t1	Goat	Muzaffarabad	2012-03-30	17.3	1.52	1.44
	13t2	Goat	Muzaffarabad	2012-03-30	19.5	1.48	1.3
Group 7	220t1	Buffalo	Islamabad, Hattian	2012-04-01	24	1.52	1.35		22.4	1.63	1.42
	220t2	Buffalo	Islamabad, Hattian	2012-04-01	23.5	1.6	1.34
	172t1	Cow	Nar Sher Ali, Bgah	2012-04-02	12	1.48	1.36
Group 8	172t2	Cow	Nar Sher Ali, Bgah	2012-04-02	201.3	1.68	1.42
	29t1	Cow	Kharik, Rawalakot	2012-04-02	121.4	1.52	1.4		839	1.87	1.49
	29t2	Cow	Kharik, Rawalakot	2012-04-02	4.5	1.48	1.31
	Haemaphysalis bispinosa
	192t1	Goat	Neelum, Neelum	2012-04-02	6.5	1.58	1.34
	192t2	Goat	Neelum, Neelum	2012-04-02	36.1	1.48	1.29
	230t1	Goat	Naka, Bhimber	2012-04-04	33.2	1.42	1.3
	230t2	Goat	Naka, Bhimber	2012-04-04	7.8	1.42	1.28
Group 9	195t1	Goat	Nar, Kotli	2012-04-02	20.3	1.52	1.3
	195t2	Goat	Nar, Kotli	2012-04-02	18.3	1.7	1.28		67.1	1.57	1.26
	286t1	Goat	Deganwali, Bhimber	2012-04-03	206.1	1.46	1.3
	286t2	Goat	Deganwali, Bhimber	2012-04-03	378.9	1.5	1.32
	417t1	Goat	Garhi Dopatta, Muzaffarabad	2012-04-03	27.1	1.52	1.35
	417t2	Goat	Garhi Dopatta, Muzaffarabad	2012-04-03	15.5	1.51	1.34
	19t1	Goat	Drakan Saffarn, Muzaffarabad	2012-04-02	11.1	1.49	1.3
	19t2	Goat	Drakan Saffarn, Muzaffarabad	2012-04-02	15.6	1.52	1.31
	401t1	Goat	Sari Dara, Muzaffarabad	2012-04-04	43.1	1.52	1.34
	401t2	Goat	Sari Dara, Muzaffarabad	2012-04-04	10.7	1.42	1.28
Group 10	223t1	Buffalo	Chattian, Hattian	2012-04-02	95.8	1.64	1.3		67.2	1.5	1.34
	223t2	Buffalo	Chattian, Hattian	2012-04-02	40.7	1.43	1.28
	Ticks (vial no.)	Host	Place	Collection Date	Conc (ng/μl)	260/280	260/230		pooled samples Conc (ng/μl)
	Hyalomma anatolicum
	502t1	Cattle	Loralai	2012-03-28	11	1.42	1.28
Group 11	502t2	Cattle	Loralai	2012-03-28	10.4	1.48	1.3		11.3	2.04	1.57
	497t1	Cattle	Zhob	2012-03-28	16.1	1.46	1.21
	497t2	Cattle	Zhob	2012-03-28	31.9	1.43	1.22
	323t1	Buffalo	Kumbi, Bhimber	2012-04-03	763.8	1.68	1.4
	323t2	Buffalo	Kumbi, Bhimber	2012-04-03	166.7	1.6	1.37
	272t1	Buffalo	Barnala, Bhimber	2012-04-03	306.2	1.62	1.35
Group 12	272t2	Buffalo	Barnala, Bhimber	2012-04-03	1010	1.6	1.38		527.6	2.08	1.24
	463t1	Buffalo	Sandial, Mirpur	2012-03-31	21.1	1.62	1.32
	463t2	Buffalo	Sandial, Mirpur	2012-03-31	1091.9	1.58	1.3
	245t1	Buffalo	Rajdahni, Kotli	2012-04-04	55.5	1.52	1.28
	245t2	Buffalo	Rajdahni, Kotli	2012-04-04	23.6	1.46	1.3
	445t1	Buffalo	Pharati, Mirpur	2012-04-02	382.5	1.52	1.36
	445t2	Buffalo	Pharati, Mirpur	2012-04-02	9.5	1.49	1.32
	Hyalomma scupense
Group 13	195t1	Goat	Nar, Kotli	2012-04-02	18.5	1.49	1.3
	195t2	Goat	Nar, Kotli	2012-04-02	21.3	1.52	1.32		17.9	2.05	1.4
	Hyalomma isaaci
Group 14	470t1	Cow	Chatwali, Mirpur	2012-04-01	99.7	1.62	1.4		101	2.05	1.26
	470t2	Cow	Chatwali, Mirpur	2012-04-01	94.7	1.68	1.45
	Ornithodoros tholozani
Group 15	33t1	Buffalo	Ali Sojal, Rawalakot	2012-04-02	9.8	1.42	1.29
	33t2	Buffalo	Ali Sojal, Rawalakot	2012-04-02	16.5	1.45	1.36		14	1.3	1.58
